# Supplementary material for: Sperm competition and the evolution of sperm design in mammals
Source: BMC Evol Biol. 2011 Jan 13;11:12. doi: 10.1186/1471-2148-11-12 (PMC3030547; doi:10.1186/1471-2148-11-12)
Supplement: Additional file 1 — Sperm dimensions, body mass, testes mass and relative testes size in 226 species of eutherian mammals. Abbreviations: HW: sperm head width (μm). HL: sperm head length (μm). MPL: sperm midpiece length (μm). PPL: sperm principal piece length (μm). TFL: total sperm flagellum length (μm). TSL: total sperm length (μm). B mass: body mass (g). T mass: testes mass (g). RTS: relative testes mass. SD: sperm dimensions. [file 1471-2148-11-12-S1.XLS]

## Sheet: Hoja1
Species	Family	Order	HW	HL	MPL	PPL	TFL	TSL	B mass	T mass	RTS	Ref. SD	Ref. RTS
Addax nasimaculatus	Bovidae	Artiodactyla		6.58	14.41	38.09	52.5	59.08	85000	43.2	0.3485	4	3
Aepyceros melampus	Bovidae	Artiodactyla	4.1	6.52	7.63	32	39.63	46.15	62500	120	1.208	15	19
Alcelaphus buselaphus jacksoni	Bovidae	Artiodactyla	5.4	5.77	10.04	42.34	52.38	58.15	160000	107	0.5475	4; 65	3
Antidorcas marsupialis marsupialis	Bovidae	Artiodactyla		6.47	9.99	41.38	51.36	57.84	40500	71	0.9768	4	3
Bison bison	Bovidae	Artiodactyla		8.05	15.45	46.56	62.01	70.06	731400	523.6	0.8969	4	22
Bos taurus	Bovidae	Artiodactyla	4.3	6.77	9.83	36.93	46.76	53.53	680385	681	1.2288	15; 20	28
Bubalus bubalis	Bovidae	Artiodactyla						69.35	680000	652	1.177	55	48
Budorcas taxicolor tibetana	Bovidae	Artiodactyla		7.23	15.37	49.11	64.48	71.7	250000	93.4	0.3465	4	3
Capra falconeri heptneri	Bovidae	Artiodactyla		7.95	14.19	40.56	54.75	62.7	38000	93.4	1.3453	4	3
Capra hircus	Bovidae	Artiodactyla		8.27	11.38	39.75	51.13	59.39	25420	156.8	3.0168	15	39
Capra ibex ibex	Bovidae	Artiodactyla	4.5	7.08	14.38	37.01	51.39	58.47	75000	38.34	0.3385	4; 15	3
Cephalophus sylvicultor sylvicultor	Bovidae	Artiodactyla		9.72	16.33	34.36	50.69	60.41	76500	33.25	0.2894	4	3
Connochaetes taurinus	Bovidae	Artiodactyla	3.6	5.01	7.86	33.9	41.76	46.77	227000	306	1.2171	15	19
Damaliscus dorcas	Bovidae	Artiodactyla	3	4.53	7.7	38.59	46.29	50.82	72500	160	1.4475	15	19
Gazella cuvieri	Bovidae	Artiodactyla	6.3	9.7	11.1	47.7	58.8	68.4	34120	39.37	0.6128	4; 12	12
Gazella dama mhorr	Bovidae	Artiodactyla	6.5	9.5	9.4	44.2	53.6	63.1	58220	43.06	0.4562	4; 12	12
Gazella dorcas neglecta	Bovidae	Artiodactyla	4	7.2	10.7	46.5	57.2	64.4	15620	31.46	0.8595	4; 12	12
Gazella leptoceros	Bovidae	Artiodactyla		8.8	12.61	43.9	56.51	65.31	11500	6.66	0.2268	4	3
Gazella rufifrons laevipes	Bovidae	Artiodactyla		9.02	12.11	43.59	55.7	64.71	26800	7.9	0.1463	4	3
Gazella subgutturosa subgutturosa	Bovidae	Artiodactyla		9.74	11.8	45.39	57.19	66.93	25000	8.24	0.1605	4	3
Kobus ellypsiprimmus ellipsyprimmus	Bovidae	Artiodactyla	3.8	6.98	14.31	40.32	54.62	61.61	202500	73.65	0.318	4; 65	3
Kobus leche leche	Bovidae	Artiodactyla		8.11	10.99	40.94	51.93	60.03	109000	67.85	0.4577	4	3
Kobus megaceros	Bovidae	Artiodactyla		7.99	11.52	38.47	49.99	57.97	103500	52	0.3641	4	3
Madoqua guentheri smithi	Bovidae	Artiodactyla		7.14	12.81	31.71	44.52	51.67	3250	3.15	0.2665	4	3
Neotragus moschatus zuluensis	Bovidae	Artiodactyla		9.68	15.63	45.23	60.86	70.54	6500	58.9	3.0252	4	3
Oryx gazella callotis	Bovidae	Artiodactyla		6.1	12.98	41.22	54.2	60.3	142000	37.9	0.2113	4	3
Ovis aries	Bovidae	Artiodactyla	4.3	8.2	14	42.5	56.5	64.7	57172.7	222.991	2.4096	15; 20	34
Ovis canadensis cremnobates	Bovidae	Artiodactyla		7.34	17.5	39.84	57.34	64.68	119000	338	2.1402	4	3
Ovis nivicola allenis	Bovidae	Artiodactyla		7.35	16.06	41.28	57.34	64.69	76061	81.05	0.7084	4	3
Sylvicapra grimmia caffra	Bovidae	Artiodactyla		9.74	17.08	40.12	57.2	66.94	18500	21.25	0.514	4	3
Tragelaphus angasii	Bovidae	Artiodactyla	4.8	8.55	13.52	41.06	54.58	63.13	93500	38.3	0.2885	4; 65	3
Tragelaphus eurycerus isaaci	Bovidae	Artiodactyla		7.81	13.15	39.73	52.87	60.69	195500	52.85	0.2341	4	3
Tragelaphus strepsicerus strepsicerus	Bovidae	Artiodactyla	4	7.62	13.98	47.86	61.85	69.47	248000	92	0.3433	4; 65	28
Camelus dromedarius	Camelidae	Artiodactyla	3.6	5.62	7.34	34.23	41.57	47.21	800000	121.7	0.1954	15; 20	3
Lama glama	Camelidae	Artiodactyla	3.8	5.3	5.3	36.6	41.9	49.47	133000	48	0.2805	20; 57	57
Alces alces	Cervidae	Artiodactyla	5.2					62.5	789000	106	0.1719	15	19
Axis calamianensis	Cervidae	Artiodactyla		8.36	13.24	40.98	54.22	62.57	54366	13.45	0.1497	4	3
Axis porcinus porcinus	Cervidae	Artiodactyla		8.7	16.91	41.82	58.73	67.43	51500	49.45	0.5723	4	3
Cervus albirostris	Cervidae	Artiodactyla		8.18	12.93	39.95	52.88	61.06	216000	116.4	0.4798	4	3
Cervus elaphus bactrianus	Cervidae	Artiodactyla		8.25	12.4	42.36	54.76	63.01	160000	64.05	0.3277	4	3
Cervus elaphus barbarus	Cervidae	Artiodactyla		8.67	14.18	39.7	53.88	62.55	121800	156.85	0.9767	4	3
Cervus elaphus macneilli	Cervidae	Artiodactyla		8.09	13.06	36.79	49.85	57.94	320000	70.4	0.2187	4	3
Cervus timorensis russa	Cervidae	Artiodactyla		8.48	11.03	44.25	55.27	63.75	75000	27.43	0.2422	4	3
Cervus unicolor niger	Cervidae	Artiodactyla		7.78	12.17	41.73	53.9	61.68	201000	77.5	0.3365	4	3
Dama dama	Cervidae	Artiodactyla	4.4	7.96	13.64	42.89	56.53	64.49	63700	133	1.3207	4; 20	19
Elaphurus davidianus	Cervidae	Artiodactyla	5.3	8.58	10.71	39.55	50.26	58.83	214000	57.43	0.2383	4; 20	3
Muntiacus muntjak vaginalis	Cervidae	Artiodactyla		6.37	15.83	35.96	51.79	58.16	17500	6.5	0.1636	4	3
Odocoileus virginianus	Cervidae	Artiodactyla	3.3	10	7	35	42	52	44800	85.5	1.0939	15; 65	28
Rangifer tarandus	Cervidae	Artiodactyla	5	7.64	10.38	38.48	48.86	56.5	145000	132	0.725	15	19
Giraffa camelopardalis	Giraffidae	Artiodactyla	2.8					47.77	1201000	1074	1.2873	15; 65	19
Hippopotamus amphibius	Hippopotamidae	Artiodactyla	2.9	3.77	7.85	21.87	29.72	33.49	1600000	650	0.6337	15; 65	19
Sus scrofa	Suidae	Artiodactyla	5	8.5	10	36.1	46.1	54.6	39700	128.2	1.7893	15; 20	1
Canis familiaris	Canidae	Carnivora	4.7	6.1	10.1	45.2	55.3	61.4	21620	27.66	0.598	4; 56	63
Canis latrans latrans	Canidae	Carnivora		5.25	11.34	38.5	49.84	55.09	11400	22.264	0.7631	4	40; 62
Lycaon pictus	Canidae	Carnivora		5.42	13.24	41.31	54.56	59.98	31464.3	28.6	0.4719	4	27
Nyctereutes procyonoides	Canidae	Carnivora	5.3	7.1	12.19	43	55.19	62.9	4135	5.64	0.4012	56	60
Vulpes vulpes	Canidae	Carnivora	5.03	7.6	12.4	48.6	61	64	5069	9	0.5529	19; 56	28
Acinonyx jubatus	Felidae	Carnivora	3.3	4.34	10.33	37.84	48.17	52.51	43700	15.51	0.202	4; 20	14
Felis catus	Felidae	Carnivora	3.33	4.76	8.34	46.25	54.59	59.35	3100	2.34	0.2048	15; 56	18
Leopardus tigrinus tigrinus	Felidae	Carnivora		4.12	9.08	43.11	52.18	56.3	3000	4.62	0.414	4	45
Panthera tigris	Felidae	Carnivora						53.63	340500	24.4	0.0725	15	3
Helogale parvula	Herpestidae	Carnivora		4.42	9.58	50.43	60.01	64.43	455	0.45	0.1568	4	3
Mungos mungo taenianotus	Herpestidae	Carnivora		5.85	7.18	65.66	72.84	78.69	150	1.76	1.3635	4	3
Suricata suricatta	Herpestidae	Carnivora						137.02	731	1.263	0.3129	59	36
Lutra lutra	Mustelidae	Carnivora		6.27	12.16	51.79	63.95	70.22	7825	4.05	0.182	4	3
Meles meles	Mustelidae	Carnivora						80	14515	14.4	0.4147	15	28
Mustela putorius eversmanni	Mustelidae	Carnivora	6.3	6.66	14.91	52.17	67.08	73.73	1047	3.28	0.6273	4; 56	28
Mustela vison	Mustelidae	Carnivora		7	6	30	36	43	2387.6	5.4	0.5704	15	7; 32
Callorhinus ursinus	Otariidae	Carnivora		6	6.7	41.5	48.2	54.1	29000	63.6	1.1129	19	28
Nasua nasua	Procyonidae	Carnivora	6	7.98	13.94	56.42	70.36	78.34	4400	4.84	0.3292	33; 53	33
Ailuropoda melanoleuca	Ursidae	Carnivora	4.2	5.03	7.41	37.8	45.21	50.23	111700	330	2.187	15; 50; 52	24
Ursus arctos	Ursidae	Carnivora	4	6.26	12.8	51.3	64.09	70.35	180900	68.6	0.3213	4; 20	61
Crocidura russula	Soricidae	Insectivora						102.7	13.4	0.04	0.1764	49	49
Neomys fodiens	Soricidae	Insectivora						93.9	16.7	0.25	0.9408	49	49
Sorex araneus	Soricidae	Insectivora						83.9	10.9	0.17	0.8698	49	49
Erinaceus europaeus	Erinaceidae	Insectivora						90	665	2.31	0.6125	19	28
Lepus californicus	Leporidae	Lagomorpha		8.12	8.36	33.09	41.45	50.32	2250	8.48	0.9349	2	2
Lepus europaeus	Leporidae	Lagomorpha	5.49					57.58	2950	14.552	1.3201	30	29
Oryctolagus cuniculus	Leporidae	Lagomorpha		8.51	8.81	40.7	49.51	58.02	2888	6.06	0.5582	15	28
Romerolagus diazi	Leporidae	Lagomorpha		8.63	8.85	37.22	46.07	54.61	486	1.88	0.6248	2	2
Elephantulus brachyrhynchus	Macroscelididae	Macroscelidea	3.4	6.9	10.8	48.9	59.7	66.7	45.5	0.1	0.1829	20	46
Equus asinus	Equidae	Perissodactyla						64.15	290000	202.34	0.6747	41	3
Equus caballus	Equidae	Perissodactyla	3.3	7	9.8	43.8	53.6	60.6	468000	416	0.9828	15; 20	28
Equus kiang	Equidae	Perissodactyla		5.89	7.03	40.85	47.88	53.77	350000	162.23	0.4724	4	3
Callithrix jacchus	Callithricidae	Primates		5.6	3.9	42.6	46.5	52.1	320	1.3	0.5837	15	28
Saguinus oedipus	Callithricidae	Primates		4.7	11.2	38.9	50.1	54.8	501	1.48	0.4812	4	28
Ateles paniscus	Cebidae	Primates	3.14	6.4	10.2	48.5	58.7	65.1	9800	64.23	2.4546	4; 66	16
Cebus apella	Cebidae	Primates	3.84	8.5	11.6	64.2	75.8	84.3	4800	9.1	0.5814	4; 66	16
Saimiri sciurus	Cebidae	Primates		5.11	9.03	55.34	64.37	69.24	779	3.17	0.75	15	28
Chlorocebus aethiops	Cercopitecidae	Primates		6.22	12.1	73.2	85.3	91.52	5290	20.6	1.2272	4	28
Erythrocebus patas	Cercopitecidae	Primates		7.8	14.5	70.5	85	92.8	13000	7.2	0.2245	4	16
Macaca arctoides	Cercopitecidae	Primates	3.4	5.57	10.53	61.46	71.99	77.61	10510	48.2	1.7516	15	28
Macaca fascicularius	Cercopitecidae	Primates	3.5	5.53	11.06	57.04	68.1	73.63	4787	35.7	2.2854	15	28
Macaca mulatta	Cercopitecidae	Primates	3.2	5.3	11.1	57.7	68.8	74.1	10430	76	2.777	4; 15	28
Macaca nemestrina	Cercopitecidae	Primates		7.4	13.7	68.6	82.3	89.7	9980	66.7	2.5158	4	28
Macaca silenus	Cercopitecidae	Primates		6.7	9.8	16.4	26.2	32.9	5900	42	2.313	4	16
Mandrillus leucophaeus	Cercopitecidae	Primates		5	15.2	15.6	30.8	35.8	28500	27.3	0.4837	4	3
Mandrillus sphinx	Cercopitecidae	Primates		6.8	17.1	31.8	48.9	55.7	26900	58.86	1.0873	4	16
Papio anubis	Cercopitecidae	Primates		4.9	8.8	66.4	75.2	80.1	26400	78.42	1.4683	4	16
Papio cynocephalus	Cercopitecidae	Primates		4.6	10.3	61.1	71.4	76	28610	78.6	1.3889	4	19
Papio hamadryas	Cercopitecidae	Primates		6.5	12.7	58	70.7	77.2	24200	72.3	1.4412	4	28
Pygathrix nemaeus	Cercopitecidae	Primates		4.3	11.5	23.5	35	39.3	18560	8.4	0.2027	4	3
Theropithecus gelada	Cercopitecidae	Primates		6.8	12.3	69.1	81.4	88.2	20400	21.5	0.4847	4	28
Microcebus murinus	Cheirogaleidae	Primates		6.5	13.7	55	68.7	75.2	60	2.49	3.7313	4	16
Galago senegalensis	Galagonidae	Primates		3.9	11.6	65.3	76.9	80.8	210	1.66	1.0094	4	3
Otolemur crassicaudatus	Galagonidae	Primates		5.6	9.5	45.3	54.8	60.3	1500	13.32	1.9663	20	16
Homo sapiens	Hominidae	Primates		4.5	5.9	46.5	52.4	56.9	63540	50.2	0.4994	4	28
Hylobates lar	Hylobatidae	Primates		7.2	8.9	47.2	56.1	63.3	5500	5.5	0.3186	4	28
Hylobates syndactylus	Hylobatidae	Primates		7.5	8.2	53.2	61.4	68.9	12270	11.95	0.3884	4	16
Eulemur fulvus	Lemuridae	Primates		5.6	11	62.3	73.3	78.9	2130	20.489	2.3497	4	26
Eulemur macaco	Lemuridae	Primates		4.8	10.9	57.9	68.8	73.6	2500	16.65	1.7015	4	16
Eulemur mongoz	Lemuridae	Primates		6.2	13.5	43.2	56.7	62.9	1660	12.25	1.6811	4	16
Lemur catta	Lemuridae	Primates		4.4	13.2	62.1	75.3	79.7	2700	17.8	1.721	4	16
Nycticebus coucang	Lorisidae	Primates		5.1	14	71.9	85.9	91	1058	1.2	0.2278	4	3
Gorilla gorilla	Pongidae	Primates		4.78	11.74	40.97	52.71	61.17	134000	23.2	0.1349	15	28
Pan paniscus	Pongidae	Primates		4.7	8.9	54.5	63.4	68.1	39100	135.2	1.9078	4	16
Pan troglodytes	Pongidae	Primates		4.68	6.34	46.42	52.76	57.36	44340	118.8	1.5313	15	28
Pongo pygmaeus	Pongidae	Primates		5.31	9.01	52.27	61.28	66.58	74640	35.3	0.3127	15	28
Elephas maximus	Elephantidae	Proboscidea		7.9	10.6	41	51.6	55.93	4545400	4000	1.8388	15	28
Loxodonta africana	Elephantidae	Proboscidea	3.5	6.8	9.7	42.8	52.5	60.9	4365500	4530	2.1439	19; 20	28
Chionomys nivalis	Arvicolidae	Rodentia						109.28	43.7	0.71	1.3367	37	31
Clethrionomys glareolus	Arvicolidae	Rodentia		6.85	19.5	59	78.5	86.7	21.8	0.65	2.0191	15	28
Microtus agrestis	Arvicolidae	Rodentia		6.9	27.4	70	97.4	103.5	46.6	0.8	1.4381	15	28
Microtus arvalis	Arvicolidae	Rodentia						92.12	34.2	0.29	0.6514	37	31
Microtus ochrogaster	Arvicolidae	Rodentia						94.4	45.4	0.52	0.9525	54	51
Ondatra zibethicus	Arvicolidae	Rodentia		5.39	16.25	46.06	62.31	67.7	1259	5.06	0.8474	15	28
Cavia porcellus	Caviidae	Rodentia	6.6	10.87	11.1	92.1	103.2	114.07	813.3	4.1	0.9404	15; 21	28
Galea musteloides	Caviidae	Rodentia	5.7					52.5	436	7.717	2.773	15; 21	13
Chinchilla laniger	Chinchillidae	Rodentia		3.76	4.73	38.34	43.07	46.83	422.3	5.2	1.912	15	28
Akodon molinae	Cricetidae	Rodentia						76.5	41.49	0.45	0.8795	20	20
Calomys callidus	Cricetidae	Rodentia						74.8	50.8	0.49	0.8278	54	17
Calomys musculinus	Cricetidae	Rodentia						72	21.6	0.15	0.469	54	17
Cricetulus griseus	Cricetidae	Rodentia		12.66	103.06	142.61	245.67	258.33	51.45	2.408	4.03	15	38
Mesocricetus auratus	Cricetidae	Rodentia		15.2	50.5	126.4	176.9	186.7	108	3.17	3.1112	19	28
Oryzomys palustris	Cricetidae	Rodentia	2.1					79.4	56	0.4	0.6299	15	28
Peromyscus eremicus	Cricetidae	Rodentia		5.9	16.6	53.5	70.1	76	24	0.271	0.7855	15	58
Peromyscus maniculatus	Cricetidae	Rodentia		5.2	16.7	53.1	69.8	75	19.5	0.39	1.3127	15	28
Peromyscus polionotus	Cricetidae	Rodentia	3.1	5.4	15.2	54.2	69.4	74.8	15	0.173	0.7034	15	58
Phodopus sungorus	Cricetidae	Rodentia	3.3	8.2	36	80	116	118.9	42.4	1.58	3.0401	19; 20	23
Sigmodon hispidus	Cricetidae	Rodentia	3.2	6.1	17.2	63.1	80.3	87	223	1.73	1.0074	15	28
Ctenomys talarum	Ctenomyidae	Rodentia						49.28	118	0.353	0.3251	54	64
Dasyprocta leporina	Dasyproctidae	Rodentia	3.3	5.3	5.2	37.5	42.7	48	3200	10.06	0.8606	43; 44	42; 44
Hydrochaerus hydrochaeris	Hydrochaeridae	Rodentia	4	6.85	6.97	44.2	51.17	58.02	58850	40.85	0.4294	6	3
Hystrix africaeaustralis	Hystricidae	Rodentia		3	3.3	18.7	22	28.3	11790	6.65	0.2225	20	20
Acomys cahirinus	Muridae	Rodentia	2.6	7.7	34.5	81.8	116.3	124	27	0.22	0.5858	20	25
Aethomys chrysophilus	Muridae	Rodentia	5	11	26	93.5	119.5	130.5	85	0.862	1.0052	20	8
Aethomys hindei	Muridae	Rodentia	3					136	143	2.77	2.2211	10; 20	8
Aethomys namaquensis	Muridae	Rodentia	3	10	20	72.5	92.5	102.5	72	1.48	1.945	20	20
Anisomys imitator	Muridae	Rodentia	5.5	15	37	107	144	159	508	4.167	1.3413	20	8
Apodemus agrarius	Muridae	Rodentia		8	24.8	77	85.2	109.8	21.8	0.99	3.0752	19	28
Apodemus argenteus	Muridae	Rodentia		7	25	90	115	122	21	0.651	2.0774	11	8
Apodemus flavicollis	Muridae	Rodentia		8.8	23	93	116	125.4	29.1	0.89	2.2455	15	28
Apodemus semotus	Muridae	Rodentia		9	22	97	119	128	28	1.378	3.5746	11	8
Apodemus speciosus	Muridae	Rodentia		10	25	95	120	130	46	1.233	2.2372	11	8
Apodemus sylvaticus	Muridae	Rodentia		9.8	24	100	124	133.8	23.1	0.79	2.3537	15	28
Bandicota bengalensis	Muridae	Rodentia		11.5	43	95	138	149.5	289	2.12	1.0243	20	25
Bandicota indica	Muridae	Rodentia		5	15	43	58	63	613	2.035	0.5722	11	8
Bandicota savilei	Muridae	Rodentia		5	12	38	50	55	274	1.263	0.6341	11	8
Berylmys bowersii	Muridae	Rodentia						187	431	14.431	5.2288	20	8
Bunomys chrysocomus	Muridae	Rodentia	2	10	45	100	145	155	117	3.523	3.264	11; 20	8
Bunomys fratorum	Muridae	Rodentia		7.5	30	90	120	127.5	137	0.407	0.3366	11	8
Chiropodomys gliroides	Muridae	Rodentia		10	22	80	102	112	22	0.38	1.1727	15	20
Chiruromys vates	Muridae	Rodentia	2.5	11	50	102	152	163	48	1.74	3.0619	20	20
Conilurus penicillatus	Muridae	Rodentia		7	21	96	117	124	184	4.39	2.9358	15	25
Dasymys incomtus	Muridae	Rodentia						159	242	3.05	1.6745	10	8
Grammomys macmillani	Muridae	Rodentia		10	22	95	117	127	40	0.66	1.3243	10	8
Hydromys chrysogaster	Muridae	Rodentia		7	20	88	108	115	745	11.77	2.8758	15	25
Hyomys goliath	Muridae	Rodentia	4	9.5	28	100	128	137.5	1000	3.75	0.7412	20	20
Leggadina forresti	Muridae	Rodentia		7	26	95	121	128	30	0.55	1.3576	15	25
Leopoldamys sabanus	Muridae	Rodentia		11.5	67	103	170	170	373	9.04	3.6347	11	25
Leporillus conditor	Muridae	Rodentia		9	23	78	101	110	187	4	2.644	15	20
Leptomys elegans	Muridae	Rodentia	3	10.5	28	100	128	138.5	69	1.24	1.6803	20	20
Lophuromys flavopuntatus	Muridae	Rodentia	6	6	14	47	61	67	60	1.138	1.7053	20	8
Lorentzimys nouhuysi	Muridae	Rodentia	2	10	20	108	128	137.9	16	0.36	1.3972	20	20
Mallomys rothschildi	Muridae	Rodentia	2	11	32	115.1	147.1	158	1087	14.35	2.6712	20	20
Mastomys coucha	Muridae	Rodentia	2.2	10	42	105	147	157	70	0.74	0.9924	15; 20	25
Mastomys natalensis	Muridae	Rodentia	2	11	50	107	157	168	59	0.97	1.4713	15; 20	25
Maxomys bartelsii	Muridae	Rodentia		12	32	125	157	169	93	4.205	4.5961	11	8
Maxomys surifer	Muridae	Rodentia		10	35	70	105	115	155	3.33	2.5196	15	25
Maxomys whiteheadi	Muridae	Rodentia		12	25	100	125	137	64	0.952	1.3618	9	8
Mayermys ellermani	Muridae	Rodentia	3	9	22	92	114	123	18	0.54	1.9254	20	20
Melomys leucogaster	Muridae	Rodentia	3	8	24	80	104	112	104	1.1	1.1093	20	20
Melomys littoralis	Muridae	Rodentia		8	22	80	102	110	61	1.68	2.4877	15	20
Melomys platyops	Muridae	Rodentia	3	9	32	78	110	118.9	90	1.67	1.8689	20	20
Melomys rubex	Muridae	Rodentia	3	9	22	86	108	117	50	1.87	3.1953	20	20
Melomys rufescens	Muridae	Rodentia	3	8.5	22	90	112	120.5	68	1.34	1.835	20	20
Micromys minutus	Muridae	Rodentia		5.7	13	45	58	63.7	7.8	0.18	1.1719	15	28
Millardia meltada	Muridae	Rodentia		7	17	70	87	94	72	1.078	1.4167	11	8
Mus musculus	Muridae	Rodentia		8.3	21	95	116	124.3	15.3	0.12	0.481	15	28
Niviventer cremoriventer	Muridae	Rodentia		9	35	75	110	119	75	1.22	1.5569	15	25
Notomys alexis	Muridae	Rodentia		6.5	25	70	95	102.5	34	0.05	0.1128	15	28
Notomys cervinus	Muridae	Rodentia		9	26	80	106	115	33	0.2	0.4609	15	28
Notomys fuscus	Muridae	Rodentia		7	22	77	99	106	44	0.07	0.1311	15	28
Notomys mitchelli	Muridae	Rodentia		9	24	65	89	98	39	0.06	0.1226	15	28
Paruromys dominator	Muridae	Rodentia	6.5	11	32	105	137	148	342	1.601	0.6852	11; 20	8
Pogonomys loriae	Muridae	Rodentia	3	8	30	80	110	118	105	3.47	3.4754	20	20
Pseudomys apodemoides	Muridae	Rodentia		8	22	90	112	120	31	0.14	0.3375	15	28
Pseudomys australis	Muridae	Rodentia		9	23	90.5	113.5	122.5	59	2.24	3.3976	15	28
Pseudomys delicatulus	Muridae	Rodentia		4	19	65	84	88	9	0.04	0.2349	15	28
Pseudomys fumeus	Muridae	Rodentia		8	20	100	120	128	71	2.43	3.2258	15	25
Pseudomys gracilicaudatus	Muridae	Rodentia		10	21	98	119	129	105	1.08	1.0817	15	28
Pseudomys hermannsburgensis	Muridae	Rodentia		9	23	85	108	117	18	0.16	0.5705	15	28
Pseudomys nanus	Muridae	Rodentia		9	22	96	118	127	78	1.87	2.3199	15	28
Pseudomys novaehollandiae	Muridae	Rodentia		6	22	78	100	106	19	0.07	0.2401	15	28
Pseudomys shortridgei	Muridae	Rodentia	2.2	5	22	69	91	96	78	0.35	0.4342	15; 20	28
Rattus argentiventer	Muridae	Rodentia						183	217	3.05	1.8113	20	20
Rattus colletti	Muridae	Rodentia		12	51	95	146	158	154	1.94	1.4748	15	25
Rattus exulans	Muridae	Rodentia						176	60	2.6	3.8962	9	28
Rattus fuscipes	Muridae	Rodentia		12	48	102	150	162	110	4.262	4.128	15	8
Rattus hoffmanni	Muridae	Rodentia	2					181.9	140	2.36	1.9215	20	20
Rattus leucopus	Muridae	Rodentia	2					147	170	4.15	2.938	15; 20	20
Rattus lutreolus	Muridae	Rodentia		14	54	95	149	163	163	4.43	3.2327	15	25
Rattus norvegicus	Muridae	Rodentia		11.9	67	110	177	189.4	500	4	1.3024	15	28
Rattus rattus	Muridae	Rodentia	2.1	11	65	90	155	168.5	169	7.2	5.119	19; 20	28
Rattus sordidus	Muridae	Rodentia		12	49.5	95	144.5	156.5	158	3.52	2.6269	15	20
Rattus tiomanicus	Muridae	Rodentia						170	89	3.47	3.9147	9	20
Rhabdomys pumilio	Muridae	Rodentia		10	22	85	107	117	55	0.91	1.4518	15	20
Sundamys muelleri	Muridae	Rodentia						162	400	7.44	2.8446	9	25
Tatera leucogaster	Muridae	Rodentia		5	30	110	140	145	78.1	2.875	3.564	15	35; 47
Tokudaia osimensis	Muridae	Rodentia						78	89	0.21	0.2369	8	8
Uranomys ruddi	Muridae	Rodentia	3.9	8.5	23	90	113	122	40	0.348	0.6983	20	20
Uromys anak	Muridae	Rodentia	3	8	21	72	93	110.9	879	11.59	2.5139	20	20
Uromys caudimaculatus	Muridae	Rodentia	3	8.1	20	77	97	106	820	7.2	1.6418	15; 20	20
Xenuromys barbatus	Muridae	Rodentia	3	12	27	125	152	164	950	18.94	3.8846	20	20
Zyzomys argurus	Muridae	Rodentia		7	22	108	130	137	45	0.43	0.7927	15	25
Tamiasciurus hudsonicus	Sciuridae	Rodentia	12.2					131	244	0.158	0.0862	15	5
Abbreviations: HW: sperm head width (μm). HL: sperm head length (μm). MPL: sperm midpiece length (μm). PPL: sperm principal piece length (μm). TFL: total sperm flagellum length (μm). TSL: total sperm length (μm). B mass: body mass (g). T mass: testes mass (g). RTS: relative testes mass. SD: sperm dimensions. References: (1) Almeida et al. 2006; (2) Ambriz García et al. 2003; (3) Anderson et al. 2…
