# Supplementary material for: Sperm competition and the evolution of sperm design in mammals
Source: BMC Evol Biol. 2011 Jan 13;11:12. doi: 10.1186/1471-2148-11-12 (PMC3030547; doi:10.1186/1471-2148-11-12)
Supplement: Additional file 2 — Mean values and range of corporal and sperm dimensions in 226 species of eutherian mammals. CV is the coefficient of variation. % TSL is the mean percentage of the total sperm length represented by each sperm component. The mean percentage of increment indicates the difference between the lowest to the highest value among species. [file 1471-2148-11-12-S2.XLS]

## Sheet: Hoja1
Dimension	Mean (μm)	Min.	Max.	CV (%)	% TSL	Increment (%)
Body mass	99866.4	7.8	4545400	450.5 ± 29928.7	-	5.82743e+07
Testes mass	83.89	0.04	4530	494.2 ± 27.6	-	11324900
Relative testes mass	1.31	0.07	5.23	84.1 ± 0.1	-	7371.4
Total sperm length	91.03	28.3	258.33	43.8 ± 2.6	-	812.8
Head length	7.63	3	15.2	29.5 ± 0.2	9.4	406.7
Midpiece length	18.66	3.3	103.06	71.2 ± 0.9	19.9	3023
Principal piece length	62.44	15.6	142.61	41.7 ± 1.9	70.5	814.2
Total flagellum length	81.01	22	245.67	45.7 ± 2.7	90.4	1016.7
CV is the coefficient of variation ± standard error. % TSL is the mean percentage of the total sperm length represented by each sperm component. The mean percentage of increment indicates the difference between the lowest to the highest value among species.
