# Supplementary material for: Sperm competition and the evolution of sperm design in mammals
Source: BMC Evol Biol. 2011 Jan 13;11:12. doi: 10.1186/1471-2148-11-12 (PMC3030547; doi:10.1186/1471-2148-11-12)
Supplement: Additional file 4 — Sperm velocity and sperm length in 26 species of eutherian mammals. Abbreviations: VSL: sperm straight line velocity (μm/s). TSL: total sperm length (μm). [file 1471-2148-11-12-S4.XLS]

## Sheet: Hoja1
Species	Family	Order	VSL	TSL	Ref. VSL	Ref. TSL
Bos taurus	Bovidae	Artiodactyla	81.4	53.53	13	8
Bubalus bubalis	Bovidae	Artiodactyla	48.58	69.35	30	31
Capra hircus	Bovidae	Artiodactyla	100.77	59.39	7	8
Gazella dama mohr	Bovidae	Artiodactyla	48.96	63.1	10	4
Ovis aries	Bovidae	Artiodactyla	93.9	55.2	13	11
Cervus elaphus	Cervidae	Artiodactyla	68.95	63.08	21	21
Sus scrofa	Suidae	Artiodactyla	50.7	47.28	13	8
Canis familiaris	Canidae	Carnivora	93.9	60.7	13; 29	11
Felis catus	Felidae	Carnivora	53.13	59.48	34; 35	8; 36
Panthera tigris	Felidae	Carnivora	52	43.63	27	8
Ailuropoda melanoleuca	Ursidae	Carnivora	83.1	51.2	16	28
Lepus europaeus	Leporidae	Lagomorpha	61.36	57.58	18	17
Oryctolagus cuniculus	Leporidae	Lagomorpha	43.65	56.5	5; 6; 40	8
Equus asinus	Equidae	Perissodactyla	47.2	64.1	24; 37	8
Equus caballus	Equidae	Perissodactyla	75.35	60.6	2; 38	8
Callithrix jacchus	Callithricidae	Primates	60.5	50	13; 25	8
Chlorocebus aethiops	Cercopitecidae	Primates	139	93.03	39	1; 9
Macaca fascicularius	Cercopitecidae	Primates	128	77.1	20	11
Macaca mulatta	Cercopitecidae	Primates	135.5	78.05	14; 3	1; 9; 22; 23
Homo sapiens	Hominidae	Primates	63.05	58.48	26; 33	8
Chionomys nivalis	Arvicolidae	Rodentia	110.03	109.28	16	19
Microtus arvalis	Arvicolidae	Rodentia	139.53	92.12	16	19
Mesocricetus auratus	Cricetidae	Rodentia	182	186.8	32	8
Apodemus sylvaticus	Muridae	Rodentia	151.48	135.3	16	19
Mus musculus	Muridae	Rodentia	111.54	123.6	12; 15	8
Rattus novergicus	Muridae	Rodentia	114	189.4	15	8
Abbreviations: VSL: sperm straight line velocity (μm/s). TSL: total sperm length (μm). References: (1) Anderson et al. 2005; (2) Aurich et al. 2007; (3)Baumber & Meyers 2006; (4) Cassinello et al. 1998; (5) Castellini et al. 2000; (6) Castellini et al. 2006; (7) Cox et al. 2006; (8) Cummins & Woodall 1985; (9) Dukelow 1971; (10) E.R.S. Roldan & M. Gomendio, unpublished data; (11) Gage 1998; (12) …
